# Supplementary material for: Development and Characterization of a Plant-Based Chicken Nugget Analogue Based on Extruded Sacha Inchi Cake, Textured Soy Protein, and Wheat Gluten
Source: Molecules. 2026 May 10;31(10):1601. doi: 10.3390/molecules31101601 (PMC13209919; doi:10.3390/molecules31101601)
Supplement: Supplementary file 1 [file molecules-31-01601-s001.zip]

Archive with 1 entries (1 files):
- molecules-4255072-supplementary.pdf
